# Supplementary material for: Parents’ or Guardians’ Decisions on Human Papillomavirus Vaccine Acceptance for School Children in a Southern Province of Thailand: A Mixed-Method Study
Source: Vaccines (Basel). 2025 Dec 31;14(1):53. doi: 10.3390/vaccines14010053 (PMC12846666; doi:10.3390/vaccines14010053)
Supplement: Supplementary file 1 [file vaccines-14-00053-s001.zip]

Archive with 1 entries (1 files):
- vaccines-4025039-supplementary.pdf
